# Supplementary material for: Hearing and Seeing Nerve/Tendon Snapping: A Systematic Review on Dynamic Ultrasound Examination
Source: Sensors (Basel). 2023 Jul 27;23(15):6732. doi: 10.3390/s23156732 (PMC10422582; doi:10.3390/s23156732)
Supplement: Supplementary file 1 [file sensors-23-06732-s001.zip]

Archive with 4 entries (4 files):
- Video S1.mp4
- Video S2.mp4
- Video S3.mp4
- Video S4 .mp4
